# Supplementary material for: Two chromosome-level genomes of Smittia aterrima and Smittia pratorum (Diptera, Chironomidae)
Source: Sci Data. 2024 Feb 3;11:165. doi: 10.1038/s41597-024-03010-y (PMC10838273; doi:10.1038/s41597-024-03010-y)
Supplement: Supplementary file 1 — Supplementary tables [file 41597_2024_3010_MOESM1_ESM.xlsx]

## Sheet: Table S1
TABLE S1. Repeat annotation in the Smittia aterrima genome.
Class	Copies	Length (bp)	Percentage of the genome (bp)
DNA	223	49546	0.0006
Academ-1	24	1298	0
Academ-2	6	539	0
Academ-H	2	161	0
CMC-Chapaev	5	282	0
CMC-Chapaev-3	6	322	0
CMC-EnSpm	347	239352	0.0031
CMC-Mirage	2	203	0
CMC-Transib	15	734	0
Crypton	2	89	0
Crypton-A	3	187	0
Crypton-C	1	39	0
Crypton-F	2	93	0
Crypton-H	8	460	0
Crypton-I	1	118	0
Crypton-S	10	489	0
Crypton-V	6	398	0
Crypton-X	1	31	0
Dada	12	528	0
Ginger-1	7	466	0
Ginger-2	3	215	0
IS3EU	6	420	0
Kolobok	2	127	0
Kolobok-E	2	155	0
Kolobok-H	2	118	0
Kolobok-Hydra	11	531	0
Kolobok-T2	9	454	0
MULE-F	4	210	0
MULE-MuDR	258	52809	0.0007
MULE-NOF	9	862	0
Maverick	111	30418	0.0004
Maverick-Mavirus	2	100	0
Merlin	4	258	0
P	44	51633	0.0007
P-Fungi	3	174	0
PIF-HarbS	3	202	0
PIF-Harbinger	84	6740	0.0001
PIF-ISL2EU	8	628	0
PIF-Spy	8	418	0
PiggyBac	27	1499	0
PiggyBac-X	5	265	0
Sola-1	15	870	0
Sola-2	12	713	0
Sola-3	6	454	0
TcMar	3	200	0
TcMar-Ant1	2	108	0
TcMar-Fot1	20	1205	0
TcMar-ISRm11	11	607	0
TcMar-Mariner	85	21031	0.0003
TcMar-Pogo	4	290	0
TcMar-Sagan	5	249	0
TcMar-Stowaway	8	496	0
TcMar-Tc1	132	48848	0.0006
TcMar-Tc2	17	1666	0
TcMar-Tc4	9	530	0
TcMar-Tigger	12	1111	0
TcMar-m44	2	95	0
Zator	1	99	0
Zisupton	9	951	0
hAT	23	1607	0
hAT-Ac	95	19660	0.0003
hAT-Blackjack	9	512	0
hAT-Charlie	48	2518	0
hAT-Pegasus	1	41	0
hAT-Tag1	18	1010	0
hAT-Tip100	46	2724	0
hAT-hAT19	2	106	0
hAT-hAT5	1	88	0
hAT-hATm	22	1425	0
hAT-hATw	2	40	0
hAT-hATx	4	246	0
hAT-hobo	5	257	0
LINE	--	--	--
CR1	76	4515	0.0001
CR1-Zenon	5	363	0
CRE	1	52	0
CRE-Ambal	2	101	0
CRE-Odin	11	622	0
Deceiver	1	42	0
Dong-R4	3	178	0
Dualen	3	214	0
I	76	6180	0.0001
I-Jockey	103	9525	0.0001
L1	222	12708	0.0002
L1-DRE	4	256	0
L1-Tx1	62	3678	0
L1-Zorro	1	39	0
L2	125	12244	0.0002
Penelope	71	3903	0
Proto2	8	470	0
R1	52	4492	0.0001
R1-LOA	31	3825	0
R2	79	95092	0.0012
R2-Hero	3	156	0
R2-NeSL	7	391	0
RTE	5	525	0
RTE-BovB	54	8905	0.0001
RTE-ORTE	2	145	0
RTE-RTE	3	98	0
RTE-X	13	722	0
Rex-Babar	4	245	0
Tad1	32	67832	0.0009
LTR	13	992	0
Caulimovirus	38	2240	0
Copia	1063	300228	0.0038
DIRS	32	5133	0.0001
DIRS-Q	2	107	0
ERV	1	43	0
ERV1	97	5639	0.0001
ERV4	7	349	0
ERVK	40	2502	0
ERVL	10	566	0
ERVL-MaLR	6	304	0
Gypsy	1505	437122	0.0056
Ngaro	21	3034	0
Pao	282	66650	0.0008
Unknown	291	67680	0.0009
Other	--	--	--
DNA_virus	1	63	0
RC	--	--	--
Helitron	229	20511	0.0003
Helitron-2	2	73	0
Retroposon	2	102	0
L2-derived	1	88	0
SINE	--	--	--
B4	3	189	0
ID	1	12	0
MIR	1	75	0
U	4	338	0
tRNA	14	897	0
tRNA-Ceph	1	55	0
tRNA-Ceph-RTE	2	77	0
tRNA-Core	2	72	0
tRNA-Deu	1	80	0
tRNA-Meta	1	17	0
tRNA-R2	1	83	0
tRNA-RTE	8	327	0
Unknown	8710	3448265	0.044
centromeric	1	163	0
Total_interspersed	15369	5154922	0.0657
Low_complexity	2840	120870	0.0015
Satellite	78	5137	0.0001
acro	1	42	0
macro	1	81	0
Simple_repeat	9182	345237	0.0044
rRNA	31	31163	0.0004
snRNA	17	2216	0
tRNA	180	20647	0.0003
Total	27699	5680315	0.0724

## Sheet: Table S2
TABLE S2. Repeat annotation in the Smittia pratorum genome.
Class	Copies	Length (bp)	Percentage of the genome (bp)
ARTEFACT	1	50	0
DNA	94	6531	0.0001
Academ-1	15	905	0
Academ-2	3	220	0
Academ-H	4	203	0
CMC	1	51	0
CMC-Chapaev	13	908	0
CMC-Chapaev-3	6	353	0
CMC-EnSpm	253	36659	0.0005
CMC-Mirage	1	41	0
CMC-Transib	22	1258	0
Crypton	4	175	0
Crypton-A	4	209	0
Crypton-C	6	385	0
Crypton-F	4	198	0
Crypton-H	3	163	0
Crypton-I	1	42	0
Crypton-S	7	391	0
Crypton-V	9	555	0
Crypton-X	3	157	0
Dada	8	333	0
Ginger-1	6	309	0
Ginger-2	3	373	0
IS3EU	5	323	0
Kolobok	1	38	0
Kolobok-E	1	55	0
Kolobok-H	2	76	0
Kolobok-Hydra	9	449	0
Kolobok-T2	10	433	0
MULE-MuDR	253	18796	0.0003
MULE-NOF	12	768	0
Maverick	108	12128	0.0002
Merlin	7	451	0
P	55	24943	0.0003
P-Fungi	5	341	0
PIF-HarbS	4	253	0
PIF-Harbinger	102	7947	0.0001
PIF-ISL2EU	12	704	0
PIF-Spy	9	537	0
PiggyBac	39	2218	0
PiggyBac-X	5	344	0
Sola-1	26	1537	0
Sola-2	13	806	0
Sola-3	11	652	0
TcMar	5	257	0
TcMar-Ant1	6	329	0
TcMar-Cweed	3	182	0
TcMar-Fot1	30	1813	0
TcMar-ISRm11	7	340	0
TcMar-Mariner	42	4648	0.0001
TcMar-Mogwai	2	175	0
TcMar-Pogo	15	819	0
TcMar-Sagan	4	204	0
TcMar-Stowaway	2	118	0
TcMar-Tc1	60	6142	0.0001
TcMar-Tc2	8	504	0
TcMar-Tc4	5	176	0
TcMar-Tigger	16	1476	0
TcMar-m44	3	190	0
Zator	2	104	0
Zisupton	11	1142	0
hAT	16	1119	0
hAT-Ac	119	21510	0.0003
hAT-Blackjack	10	596	0
hAT-Charlie	82	5393	0.0001
hAT-Pegasus	3	204	0
hAT-Restless	3	113	0
hAT-Tag1	18	2360	0
hAT-Tip100	47	3139	0
hAT-hAT19	3	152	0
hAT-hAT5	1	53	0
hAT-hATm	24	1435	0
hAT-hATw	3	145	0
hAT-hATx	49	17311	0.0002
hAT-hobo	12	693	0
LINE	2	117	0
CR1	126	7287	0.0001
CR1-Zenon	10	600	0
CRE	3	243	0
CRE-Ambal	9	533	0
CRE-Odin	8	468	0
Deceiver	1	47	0
Dong-R4	7	360	0
Dualen	1	51	0
I	90	5562	0.0001
I-Jockey	128	11010	0.0002
L1	307	18314	0.0003
L1-DRE	4	246	0
L1-Tx1	65	4123	0.0001
L2	174	14028	0.0002
Penelope	88	5013	0.0001
Proto1	1	63	0
Proto2	4	212	0
R1	74	6461	0.0001
R1-LOA	26	4823	0.0001
R2	35	4003	0.0001
R2-Hero	2	130	0
R2-NeSL	6	297	0
RTE	4	410	0
RTE-BovB	42	2149	0
RTE-ORTE	2	108	0
RTE-RTE	39	4267	0.0001
RTE-X	22	1031	0
Rex-Babar	3	208	0
Tad1	34	31714	0.0004
LTR	13	867	0
Caulimovirus	66	3643	0.0001
Copia	972	110430	0.0015
DIRS	45	2722	0
DIRS-Q	6	334	0
ERV-Foamy	2	133	0
ERV1	89	5400	0.0001
ERV4	10	547	0
ERVK	56	3115	0
ERVL	13	622	0
ERVL-MaLR	3	179	0
Gypsy	1764	224183	0.0031
Ngaro	18	2294	0
Pao	420	84454	0.0012
Unknown	42	15000	0.0002
RC	--	--	--
Helitron	182	11573	0.0002
Helitron-2	1	40	0
Retroposon	5	293	0
L2-derived	1	20	0
R4-derived	1	48	0
SINE	--	--	--
5S-Deu-L2	1	19	0
ID	2	85	0
U	2	164	0
tRNA	4	162	0
tRNA-5S	13	855	0
tRNA-CR1	1	11	0
tRNA-I	1	10	0
tRNA-Meta	1	12	0
tRNA-RTE	2	15	0
Unknown	3809	891038	0.0125
Total_interspersed	10633	1679256	0.0235
Low_complexity	1084	47464	0.0007
Satellite	133	10931	0.0002
centr	1	50	0
macro	1	104	0
Simple_repeat	3795	144306	0.002
rRNA	18	55219	0.0008
snRNA	11	1588	0
tRNA	99	7005	0.0001
Total	15775	1945923	0.0272

## Sheet: Table S3
TABLE S3. Annotations of non-coding RNAs in the Smittia aterrima genome.
Class	Copies	Description
rRNA
5_8S_rRNA	2	rRNA	5.8S ribosomal RNA
5S_rRNA	15	rRNA	5S ribosomal RNA
LSU_rRNA_eukarya	5	rRNA	Eukaryotic large subunit ribosomal RNA
SSU_rRNA_eukarya	4	rRNA	Eukaryotic small subunit ribosomal RNA
miRNA
lin-4	1	miRNA	lin-4 microRNA precursor
mir-1	1	miRNA	mir-1 microRNA precursor family
mir-10	3	miRNA	mir-10 microRNA precursor family
mir-1000	1	miRNA	mir-1000 microRNA precursor family
mir-11	1	miRNA	mir-11 microRNA precursor family
mir-1175	1	miRNA	mir-1175 microRNA precursor family
mir-124	1	miRNA	mir-124 microRNA precursor family
mir-133	1	miRNA	mir-133 microRNA precursor family
mir-137	1	miRNA	microRNA mir-137
mir-14	1	miRNA	microRNA mir-14
mir-190	1	miRNA	microRNA mir-190
mir-2	3	miRNA	mir-2 microRNA precursor
mir-219	1	miRNA	mir-219 microRNA precursor family
mir-252	1	miRNA	microRNA mir-252
mir-263	2	miRNA	microRNA mir-263
mir-275	1	miRNA	microRNA mir-275
mir-276	1	miRNA	microRNA mir-276
mir-277	1	miRNA	microRNA mir-277
mir-282	1	miRNA	microRNA mir-282
mir-283	1	miRNA	microRNA mir-283
mir-286	1	miRNA	microRNA mir-286
mir-305	1	miRNA	microRNA mir-305
mir-33	1	miRNA	microRNA mir-33
mir-8	1	miRNA	mir-8/mir-141/mir-200 microRNA precursor family
mir-9	1	miRNA	mir-9/mir-79 microRNA precursor family
mir-927	1	miRNA	microRNA mir-927
mir-965	1	miRNA	mir-965 microRNA precursor family
mir-981	2	miRNA	microRNA mir-981
mir-999	1	miRNA	microRNA mir-999
snRNA
snoMe28S-Am2589	2	snRNA; snoRNA; CD-box	Small nucleolar RNA Me28S-Am2589
snoMe28S-Am982	1	snRNA; snoRNA; CD-box	Small nucleolar RNA Me28S-Am982
snoR38	1	snRNA; snoRNA; CD-box	Small nucleolar RNA R38
SNORA16	1	snRNA; snoRNA; HACA-box	Small nucleolar RNA SNORA16B/SNORA16A family
SNORD31	1	snRNA; snoRNA; CD-box	Small nucleolar RNA SNORD31
SNORD53_SNORD92	1	snRNA; snoRNA; CD-box	Small nucleolar RNA SNORD53/SNORD92
snosnR60_Z15	2	snRNA; snoRNA; CD-box	Small nucleolar RNA snR60/Z15/Z230/Z193/J17
U1	3	snRNA; splicing	U1 spliceosomal RNA
U2	4	snRNA; splicing	U2 spliceosomal RNA
U3	2	snRNA; snoRNA; CD-box	Small nucleolar RNA U3
U4	3	snRNA; splicing	U4 spliceosomal RNA
U5	3	snRNA; splicing	U5 spliceosomal RNA
U6	2	snRNA; splicing	U6 spliceosomal RNA
lncRNA
Sphinx_1	1	lncRNA	Sphinx_ conserved region 1
Sphinx_2	1	lncRNA	Sphinx conserved region 2
ribozyme
RNase_MRP	1	ribozyme	RNase MRP
RNaseP_nuc	1	ribozyme	Nuclear RNase P
tRNA
tRNA-Ala	11	tRNA
tRNA-Arg	10	tRNA
tRNA-Asn	7	tRNA
tRNA-Asp	7	tRNA
tRNA-Cys	2	tRNA
tRNA-Gln	5	tRNA
tRNA-Glu	8	tRNA
tRNA-Gly	9	tRNA
tRNA-His	5	tRNA
tRNA-Ile	6	tRNA
tRNA-iMet/Met	5	tRNA
tRNA-Leu	10	tRNA
tRNA-Lys	8	tRNA
tRNA-Phe	4	tRNA
tRNA-Pro	8	tRNA
tRNA-SeC	1	tRNA
tRNA-Ser	11	tRNA
tRNA-Thr	7	tRNA
tRNA-Trp	2	tRNA
tRNA-Tyr	5	tRNA
tRNA-Val	6	tRNA
others
Histone3	38	Histone 3' UTR stem-loop
K_chan_RES	6	Potassium channel RNA editing signal
Metazoa_SRP	1	Metazoan signal recognition particle RNA
Total	273

## Sheet: Table S4
TABLE S4. Annotations of non-coding RNAs in the Smittia pratorum genome.
Class	Copies	Description
rRNA
5S_rRNA	30	rRNA	5S ribosomal RNA
LSU_rRNA_eukarya	7	rRNA	Eukaryotic large subunit ribosomal RNA
SSU_rRNA_eukarya	5	rRNA	Eukaryotic small subunit ribosomal RNA
miRNA
lin-4	1	miRNA	lin-4 microRNA precursor
mir-1	1	miRNA	mir-1 microRNA precursor family
mir-10	2	miRNA	mir-10 microRNA precursor family
mir-1000	1	miRNA	mir-1000 microRNA precursor family
mir-11	1	miRNA	mir-11 microRNA precursor family
mir-1175	1	miRNA	mir-1175 microRNA precursor family
mir-124	1	miRNA	mir-124 microRNA precursor family
mir-133	1	miRNA	mir-133 microRNA precursor family
mir-137	1	miRNA	microRNA mir-137
mir-14	1	miRNA	microRNA mir-14
mir-190	1	miRNA	microRNA mir-190
mir-2	3	miRNA	mir-2 microRNA precursor
mir-219	1	miRNA	mir-219 microRNA precursor family
mir-252	1	miRNA	microRNA mir-252
mir-263	2	miRNA	microRNA mir-263
mir-276	1	miRNA	microRNA mir-276
mir-277	1	miRNA	microRNA mir-277
mir-282	1	miRNA	microRNA mir-282
mir-283	1	miRNA	microRNA mir-283
mir-286	1	miRNA	microRNA mir-286
mir-305	1	miRNA	microRNA mir-305
mir-308	1	miRNA	microRNA mir-308
mir-33	1	miRNA	microRNA mir-33
mir-8	1	miRNA	mir-8/mir-141/mir-200 microRNA precursor family
mir-9	2	miRNA	mir-9/mir-79 microRNA precursor family
mir-927	1	miRNA	microRNA mir-927
mir-965	1	miRNA	mir-965 microRNA precursor family
mir-970	1	miRNA	mir-970 microRNA precursor family
mir-999	1	miRNA	microRNA mir-999
snRNA
snoMe28S-Am2589	1	snRNA; snoRNA; CD-box	Small nucleolar RNA Me28S-Am2589
snoMe28S-Am982	1	snRNA; snoRNA; CD-box	Small nucleolar RNA Me28S-Am982
snoR38	1	snRNA; snoRNA; CD-box	Small nucleolar RNA R38
SNORA16	1	snRNA; snoRNA; HACA-box	Small nucleolar RNA SNORA16B/SNORA16A family
SNORD31	1	snRNA; snoRNA; CD-box	Small nucleolar RNA SNORD31
snosnR60_Z15	2	snRNA; snoRNA; CD-box	Small nucleolar RNA snR60/Z15/Z230/Z193/J17
snoU6-53	1	snRNA; snoRNA; CD-box	Small nucleolar RNA U6-53/MBII-28
U1	2	snRNA; splicing	U1 spliceosomal RNA
U2	3	snRNA; splicing	U2 spliceosomal RNA
U3	3	snRNA; snoRNA; CD-box	Small nucleolar RNA U3
U4	1	snRNA; splicing	U4 spliceosomal RNA
U5	2	snRNA; splicing	U5 spliceosomal RNA
U6	1	snRNA; splicing	U6 spliceosomal RNA
lncRNA
Sphinx_1	1	lncRNA	Sphinx_ conserved region 1
Sphinx_2	1	lncRNA	Sphinx conserved region 2
ribozyme
RNase_MRP	1	ribozyme	RNase MRP
RNaseP_nuc	1	ribozyme	Nuclear RNase P
tRNA
tRNA-Ala	7	tRNA
tRNA-Arg	6	tRNA
tRNA-Asn	8	tRNA
tRNA-Asp	5	tRNA
tRNA-Cys	2	tRNA
tRNA-Gln	4	tRNA
tRNA-Glu	8	tRNA
tRNA-Gly	9	tRNA
tRNA-His	4	tRNA
tRNA-Ile	5	tRNA
tRNA-iMet/Met	4	tRNA
tRNA-Leu	9	tRNA
tRNA-Lys	8	tRNA
tRNA-Phe	4	tRNA
tRNA-Pro	5	tRNA
tRNA-SeC	1	tRNA
tRNA-Ser	14	tRNA
tRNA-Thr	7	tRNA
tRNA-Trp	2	tRNA
tRNA-Tyr	5	tRNA
tRNA-Val	6	tRNA
Others
Histone3	43	Histone 3' UTR stem-loop
K_chan_RES	6	Potassium channel RNA editing signal
Metazoa_SRP	1	Metazoan signal recognition particle RNA
Total	273
